# Supplementary material for: Identification and Analysis of Cuticular Wax Biosynthesis Related Genes in Salicornia europaea Under NaCl Treatment
Source: Int J Mol Sci. 2025 Mar 14;26(6):2632. doi: 10.3390/ijms26062632 (PMC11942154; doi:10.3390/ijms26062632)
Supplement: Supplementary file 1 [file ijms-26-02632-s001.zip › Table S1.xlsx]

## Sheet: Sheet1
Table S1: Primers used for wax biosynthesis genes expression analysis.
Gene Name	Sequences
SeFAR1-F	TTCGCTGCTGATTATTGCTCTG
SeFAR1-R	TGATTTGCATGGGCCTTCATAG
SeFAR2-F	ATACTTCGGGTCCAACCAAATG
SeFAR2-R	TGAACAACTCCTTCCCCAACAC
SeFAR3-F	TGCTAATGCAAAGCAAAGGAGA
SeFAR3-R	CTTCAACCCAACCAGGGAAAG
SeFAR4-F	ATGCAGAAGATGCCCAACGA
SeFAR4-R	CAACCAGTTTGCTCCCCATAA
SeFAR5-F	CAAATTCACGGCAAGTCGTATG
SeFAR5-R	CGAAGCCTCGTCTAACCCAATA
SeFAR6-F	AAATGGATTGGATGAAGATGCC
SeFAR6-R	TTGACAATGGCTGGAAAATGG
SeWS1-F	CCCCATGATTCATATTGAGCG
SeWS1-R	TCTGGTTCTGGCCTTTCCCT
SeWS2-F	GGATTTCTTACCAATCCGTTGC
SeWS2-R	ATTGCCCTAACATGGTCCAGAG
SeWS3-F	ACCCCAAAATCACCCCTAACC
SeWS3-R	TCCCTAAAGCTCATGGCACAGT
SeWS4-F	ATTTCCAACCACCCTCCTCAA
SeWS4-R	GTCCACTTTTGTCCTCACCCAT
SeWS5-F	ATTGCCCCATCTTCCCATG
SeWS5-R	CAGCGTGTTCGTCCACAGTCA
SeWS6-F	ACACGACCAACTGGCGGAATA
SeWS6-R	GGAGGAGTACGAAACCAAACGA
SeWS7-F	ATGGGAGCCCTTCTTTCTTGTG
SeWS7-R	TGAGGTGGTGGTCGTGGATG
SeWS8-F	GCCCACAGCAGGAACTCACA
SeWS8-R	TCCCCGCATAGCTCACCAT
SeWS9-F	TCAACTCACTGCTGTGAATGCC
SeWS9-R	CACCCGGATACCCGATTAGAC
SeWS10-F	ACATTCATGGGGCAATAAAACG
SeWS10-R	TGACATGGTCCAAAGGAGGG
SeWS11-F	TCGCAGAAAGAAGCTGGAAAA
SeWS11-R	GATCGGGTGATCGGCAATG
SeWS12-F	TCGCATAACAGCATCATTACCG
SeWS12-R	GCGCATTTCTTCTGCACTTGA
SeWS13-F	CGGAAGCAAAGACAGTCATTCA
SeWS13-R	AGCTGCTGCCTCAGGACCTAT
SeWS14-F	CTGGCATCCAGGCTGCTAGT
SeWS14-R	TTGCTATGCTGAATTGGTCCCT
SeWS15-F	AATTGCCCAAAAGGCCATACT
SeWS15-R	CCCATAAGAGCAGTGCCATCAC
SeWS16-F	TGGCTTCTCCTCAATACCGG
SeWS16-R	TGATCCTCCACATTTACGACCA
SeMAH1-F	TGCACAGTCAGACACGCTACCA
SeMAH1-R	CCCATATTGATTTCATCCTCCC
SeMAH2-F	CACAAGCAGACACGCTCCCA
SeMAH2-R	CCCATATTGATTTCATCCTCCC
SeMAH3-F	TCCAAAAGCGGAAGAATCAAAC
SeMAH3-R	TGAAGGCCATGTCTTTCCCTAA
SeMAH4-F	CTGTGGCGGCAACAATCCT
SeMAH4-R	TGACCTTTAGCCCGTTCTTCAT
SeMAH5-F	ATTCCCCGACGTTCCCTTCT
SeMAH5-R	TTGCCCTAATCCGAGCCAC
SeMAH6-F	CTCTTGAACCGAAACCCGAAAT
SeMAH6-R	AGGAATGAAGTGGCGACGAA
SeMAH7-F	TCTTGATTGGCCTCATATTCCC
SeMAH7-R	GCGATAAAGCACCACCTCCTC
SeMAH8-F	TACGGAATGGGGAGAATGAAAT
SeMAH8-R	CGAGAACTTGTATGACGGCTCA
SeCER1-F	CCTTTGTGGAGAATGGATGGG
SeCER1-R	CGAGTAGAGGAAGTGGTGGTGG
SeCER2-F	ATCACTTGCTGTCCCTCGCTAC
SeCER2-R	GACTCCTTTACCTTCCGCCTCT
SeCER3-F	TTTGCGTCCTTTCCCTACTCTG
SeCER3-R	TTAGCCCAAGCCCACATCAT
SeCER4-F	TGGTTTGGAAGGATGGAATGTG
SeCER4-R	GGGGTAATGGCGGGTTGAA
SeCER5-F	GCTTTGGAAGGATGGAATGTGA
SeCER5-R	GGGTAATGGCGGGTTGAAAT
SeFAO1-F	GTCATGGAAAGCATTGGGGTAT
SeFAO1-F	CTGTTGTGGGAGGGTTTTGGT
SeFAO2-F	CCCTTTCAACACCGCCTCTT
SeFAO2-F	GGAAAGTAACCCCAGGCTAACA
SeFAO3-F	AGAACCTCCACCTCCACCCA
SeFAO3-R	CCCGCCCTCGTAGCATTTT
